# Supplementary material for: Nucleotide Second Messenger-Based Signaling in Extreme Acidophiles of the Acidithiobacillus Species Complex: Partition Between the Core and Variable Gene Complements
Source: Front Microbiol. 2019 Mar 7;10:381. doi: 10.3389/fmicb.2019.00381 (PMC6416229; doi:10.3389/fmicb.2019.00381)
Supplement: TABLE S1 — Acidithiobacillia class genomes analyzed in this study. [file Table_1.XLSX]

## Sheet: Hoja1
	Supplementary Table 1 - Acidithiobacillia class genomes analyzed in this study.
	Microorganism	strain	Genome Accession	Size (bp)	Nº CDS	pH range*	Temperature range*
	Acidithiobacillus albertensis	DSM 14366	MOAD01	3503318	3679	2 to 4.5	25 to 30
	Acidithiobacillus caldus	ATCC 51756	NZ_CP005986	2777717	2669	1.0 to 3.5	32 to 52
	Acidithiobacillus caldus	mpAca1 ( megaplasmid)	NZ_CP005987.1	171972	186
	Acidithiobacillus caldus	pACA1.1 (plasmid)	NZ_CP005988.1	27536	29
	Acidithiobacillus caldus	pACA1.2 (plasmid)	NZ_CP005989.1	9820	13
	Acidithiobacillus caldus	SM-1	NC_015850	2932225	2822
	Acidithiobacillus caldus	SM-1 (megaplasmid)	NC_015851.1	251782	249
	Acidithiobacillus caldus	pLAtc1 (plasmid)	NC_015852.1	9778	11
	Acidithiobacillus caldus	pLAtc2 (plasmid)	NC_015853.1	14110	17
	Acidithiobacillus caldus	pLAtc3 (plasmid)	NC_015854.1	29704	29
	Acidithiobacillus caldus	MTH-04	NZ_CP026328	2873391	2905
	Acidithiobacillus caldus	p1 (plasmid)	NZ_CP026329.1	190798	199
	Acidithiobacillus caldus	p2 (plasmid)	NZ_CP026330.1	32842	43
	Acidithiobacillus caldus	DX	LZYE01	3122206	3255
	Acidithiobacillus caldus	ZBY	LZYF01	3160074	3304
	Acidithiobacillus caldus	ZJ	LZYG01	3143077	3305
	Acidithiobacillus caldus	S1	LZYH01	2792792	3616
	Acidithiobacillus caldus	pTcM1 (plasmid)	NC_010600.1	65158	61
	Acidithiobacillus caldus	pTC-F14 (plasmid)	NC_004734	14155	15
	Acidithiobacillus sp.	CJ-2	RIZI01	2846036	2801	-	-
	Acidithiobacillus ferrivorans SS3	SS3	NC_015942	3207552	3105	1.9 to 3.4	4 to 37
	Acidithiobacillus ferrivorans	PRJEB5721	NZ_LT841305	3409655	3382
	Acidithiobacillus ferrivorans	AFERRIp (plasmid)	NZ_LT841306.1	46453	53
	Acidithiobacillus ferrivorans	CF27	CCCS02	3433672	3495
	Acidithiobacillus ferrivorans	YL15	MASQ01	2996582	3310
	Acidithiobacillus ferrivorans	PQ33	LVZL01	3298172	3312
	Acidithiobacillus ferrivorans	pAfPQ33_1 (plasmid)	NZ_CP021414.1	10218	6
	Acidithiobacillus ferrivorans	pAfPQ33_2 (plasmid)	NZ_CP021415.1	12094	15
	Acidithiobacillus ferrivorans	21-59-9	NCBC01	2698800	3507
	Acidithiobacillus ferrooxidans	Hel18	LQRJ01	3109160	3166	1.3 to 4.5	10 to 37
	Acidithiobacillus ferrooxidans	BY0502	LVXZ01	2976670	3200
	Acidithiobacillus ferrooxidans	CCM 4253	QKQP01	3196562	3130
	Acidithiobacillus ferrooxidans	IO-2C	PQJK01	2716894	2717
	Acidithiobacillus ferrooxidans ATCC 23270	ATCC 23270	NC_011761	2982397	2954
	Acidithiobacillus ferrooxidans ATCC 53993	ATCC 53993	NC_011206	2885038	2821
	Acidithiobacillus ferrooxidans	Wenelen	http://biominingdb.cmm.uchile.cl/genomes/At_ferrooxidans_Wenelen/	3723735	3694
	Acidithiobacillus ferrooxidans	RVS1	doi:10.4028/www.scientific.net/SSP.262.439		3221
	Acidithiobacillus ferrooxidans	pTF5 (plasmid)	NC_005023.1	19792	19
	Acidithiobacillus ferrooxidans	pTF4.1 (plasmid)	NC_001520.1	4104	6
	Acidithiobacillus sp. SH	SH	MXAV01	2903611	2973	-	-
	Acidithiobacillus thiooxidans	DMC	LWSB01	3854140	4212	0.5 to 5.5	10 to 37
	Acidithiobacillus thiooxidans	A02	LWSA01	3720885	4091
	Acidithiobacillus thiooxidans	GD1-3	LWSC01	3946938	4313
	Acidithiobacillus thiooxidans	BY-02	LWRZ01	3812971	4272
	Acidithiobacillus thiooxidans	JYC-17	LWSD01	3831701	4225
	Acidithiobacillus thiooxidans	DXS-W	LWRY01	3946855	4289
	Acidithiobacillus thiooxidans	ZBY	LZYI01	3793418	4111
	Acidithiobacillus thiooxidans	CLST	LGYM01	3974949	4033
	Acidithiobacillus thiooxidans A01	A01	AZMO01	3820158	4083
	Acidithiobacillus thiooxidans ATCC 19377	ATCC 19377	AFOH01	3019868	3142
	Thermithiobacillus tepidarius	DSM 3134	AUIS01	2958418	2937	5.5 to 8	20 to 52
	* based of the type strain of the species
