# Supplementary material for: Nucleotide Second Messenger-Based Signaling in Extreme Acidophiles of the Acidithiobacillus Species Complex: Partition Between the Core and Variable Gene Complements
Source: Front Microbiol. 2019 Mar 7;10:381. doi: 10.3389/fmicb.2019.00381 (PMC6416229; doi:10.3389/fmicb.2019.00381)
Supplement: TABLE S2 — Hallmark genes or profile list used in the analysis. [file Table_2.XLSX]

## Sheet: Supp Table 2
	Supplementary Table 2 - Hallmark genes or profile list used in the analysis.
		(p)ppGpp				cNMP				c-di-GMP				c-di-AMP
	Function	PFAM	COG		Function	PFAM	COG		Function	PFAM	COG		Function	PFAM	COG
	Metabolism				Metabolism				Metabolism				Metabolism
	(p)ppGpp synthetase/hydrolase		COG0317		Adenylate cyclase class 1		COG3072		Diguanylate cyclases		COG3706		Diadenylate cyclase		COG1623
	(p)ppGpp synthetase	pfam04607				pfam01295				pfam00990	COG2199			pfam02457
	(p)ppGpp hydrolase	pfam13328			Adenylate cyclase class 2	pfam03497			Phosphodiesterases	pfam00563	COG2200		Phosphodiesterase		COG3887
	pppGpp hydrolase	pfam02541	COG0248		Adenylate cyclase class 3	pfam00211	COG2114				COG3437			pfam01368
					Adenylate cyclase class 4	pfam01928	COG1437				COG2206			pfam02272
					Adenylate cyclase class 6	pfam11294				pfam01966*					COG1480
					Phosphodiesterase class I	pfam00233				pfam08668	COG1639			pfam01966*
					Phosphodiesterase class II	pfam02112			Degradation (of pGpG)	pfam00929	COG1949
					Phosphodiesterase class III		COG1409		unknown (increase c-di-GMP concentration)	pfam00561	COG0596
						pfam00149
	Effectors				Effectors				Effectors				Effectors
	Nucleotide triphosphate hydrolase	pfam00293	COG1051		Transcription regulation, CRP		COG0664*		c-di-GMP cognate receptor, PilZ		COG5581		Transcription regulation, DarR		COG1309
	Transcription regulation	pfam01192	COG1758			pfam00027*				pfam07238	COG3215			pfam08360
	Guanylate kinase		COG0194							pfam16823			Transcription regulation, NrdR	pfam03477
	Associated protein		COG1734						EPS synthesis, PelD	pfam16963			Potassium transport, KtrA		COG0569
		pfam01258							Transcription regulation, FleQ		COG2204		Ion transport, CpaA	pfam02080
	GTPases		COG0050							pfam00004			Potassium uptake regulation, KdpD		COG2205
		pfam00009								pfam00158			Unknown, PstA, DarA	pfam06153	COG3870
			COG0480						Transcription regulation, VpsR		COG1221		Pyruvate carboxylase, LmPC		COG1038
			COG0532						Transcription regulation, BldD		COG1396
			COG0536						Transcription regulation, VpsT		COG2197
		pfam00709	COG0104						Transcription regulation, BCAM1349		COG0664*
	Nucleotide metabolism protein		COG0358							pfam00027*
		pfam08275							Transcription regulation, BrlR		COG0789
		pfam13155								pfam13411
		pfam00478								pfam09278
			COG0503						Transcription regulation, LtmA		COG1309
		pfam00156	COG0634							pfam00440
			COG0040						Pili polymerization, MshE		COG2804
			COG2937							pfam05157
	Lipid metabolism proteins	pfam01553							Stimulation of phosphatase activity, CckA	pfam02518
		pfam01066	COG0558						decrease c-di-GMP concentration	pfam13561	COG1028
			COG0825						EPS synthesis, BcsE	pfam10995
			COG0777						Protein-protein interaction	pfam04461
		pfam07977	COG0764								COG1666
			COG0334						RNA degradation		COG1185
		pfam00483	COG0448						Glycostransferases		COG1215
		pfam00311	COG2352							pfam00535
			COG1982							pfam13994
	Binding to amino acid decarboxylases	pfam01047	COG1846
			COG1185
