# Supplementary material for: Nucleotide Second Messenger-Based Signaling in Extreme Acidophiles of the Acidithiobacillus Species Complex: Partition Between the Core and Variable Gene Complements
Source: Front Microbiol. 2019 Mar 7;10:381. doi: 10.3389/fmicb.2019.00381 (PMC6416229; doi:10.3389/fmicb.2019.00381)
Supplement: TABLE S3 — Abundance of proteins predicted to be involved in nucleotide second messenger metabolism in different replicons from Acidithiobacillus. [file Table_3.XLSX]

## Sheet: Hoja1
	Table S3. Abundance of proteins predicted to be involved in nucleotide second messenger metabolism in different replicons from Acidithiobacillus.
		(p)ppGpp		cAMP		c-di-AMP		c-di-GMP
		Synthetase/Hydrolase	Hydrolase	Class IV Synthase	Class III Hydrolase	DAC	PDE	Synthase	Synthetase/Hydrolase	Hydrolase	Hydrolase	Effector	Effector	Effector
	Organism-Name	SYN/HYD	HYD	CYTH	CpdA	DisA_N	DHH	GGDEF	GGDEF-EAL	EAL	HD-GYP	PilZ	PelD	FleQ
	A.albertensis DSM14366	1	-	1	2	-	2	7	16	4	2	7	0	11
	A.caldus ATCC 51756	1	-	1	3	-	2	8	6	4	-	7	1	12
	A.caldus SM-1	1	-	1	4	-	1	8	5	4	-	8	1	10
	A.caldus SM-1 megaplasmid	-	-	-		-	1	-	1	-	-	0	0	0
	A.caldus SM-1 plasmid pLAtc1	-	-	-		-	0	-	-	-	-	0	0	0
	A.caldus SM-1 plasmid pLAtc2	-	-	-		-	0	-	-	-	-	0	0	0
	A.caldus SM-1 plasmid pLAtc3	-	-	-		-	0	-	-	-	-	0	0	0
	A.caldus MNG plasmid pTcM1	-	-	-		-	0	-	-	-	-	0	0	0
	A.caldus MTH-04	1	-	1	4	-	1	9	4	3	-	7	1	0
	A.caldus MTH-04 plasmid p1	-	-	-		-	0	-	-	-	-	0	0	0
	A.caldus MTH-04 plasmid p2	-	-	-		-	0	-	-	-	-	0	0	0
	A.caldus DX	1	-	1	4	-	4	9	8	3	-	6	1	10
	A.caldus ZBY	1	-	1	5	-	4	9	10	3	-	7	1	10
	A.caldus ZJ	1	-	1	4	-	4	9	9	3	-	7	1	10
	A.caldus S1	1	-	1	4	-	1	7	7	2	-	8	1	9
	A.caldus ATCC 51756 plasmid megaplasmid mpAca1.1	-	-	-		-	2	-	-	-	-	0	0	0
	A.caldus ATCC 51756 plasmid pACA1.1	-	-	-		-	0	-	1	-	-	0	0	0
	A.caldus ATCC 51756 plasmid pACA1.2	-	-	-		-	0	-	-	-	-	0	0	0
	A.caldus plasmid pTC-F14 replicon	-	-	-		-	0	-	-	-	-	0	0	0
	A.antecessor CJ-2	1	-	1	3	-	2	3	13	1	1	4	0	10
	A.ferrivorans SS3	1	-	1	2	-	2	2	14	-	1	6	0	6
	A.ferrivorans isolate PRJEB5721 genome assembly, plasmid: AFERRIp	-	-	-		-	2	-	-	-	-	0	0	6
	A.ferrivorans isolate PRJEB5721 genome assembly, chromosome: AFERRI	1	1	1	2	-	0	4	21	1	2	9	0	0
	A.ferrivorans CF27	1	1	1	2	-	2	3	21	1	2	9	0	6
	A.ferrivorans YL15	1	-	1	3	-	1	1	11	1	1	6	0	7
	A.ferrivorans PQ33	1	-	2	2	-	3	2	14	-	1	6	0	6
	A.ferrivorans PQ33 plasmid pAfPQ33_1	-	-	-		-	0	-	1	-	-	0	0	0
	A.ferrivorans PQ33 plasmid pAfPQ33_2	-	-	-		-	0	-	-	-	-	0	0	0
	A.ferrivorans 21-59-9	1	-	1	1	-	0	1	6	1	2	1	0	9
	A.ferrooxidans Hel18	1	-	1	4	-	1	-	6	1	-	1	0	7
	A.ferridurans ATCC 33020 plasmid pTF5	-	-	-		-	0	-	-	-	-	0	0	0
	A.ferrooxidans BY0502	1	-	1	3	-	2	1	6	-	1	4	0	5
	A.ferrooxidans CCM 4253	1	-	1	4	-	1	-	6	1	-	1	0	7
	A.ferrooxidans IO-2C	1	-	1	2	-	1	1	6	-	1	3	0	9
	A.ferrooxidans ATCC 23270	1	-	1	2	-	1	-	4	-	-	1	0	7
	A.ferrooxidans pTF4.1	-	-	-		-	0	-	-	-	-	0	0	0
	A.ferrooxidans ATCC 53993	1	-	1	2	-	1	-	4	-	-	1	0	7
	A.ferrooxidans Wenelen	1	-	2	3	-	2	-	7	-	-	1	0	7
	A.ferrooxidans RV-1	1	-	1	4	-	2	-	7	-	-	1	0	7
	Acidithiobacillus sp. SH	1	-	1	3	-	2	5	7	2	3	4	1	11
	A.thiooxidans DMC	1	1	1	3	-	2	11	16	1	2	8	1	10
	A.thiooxidans A02	1	1	1	2	-	1	10	16	1	2	8	1	10
	A.thiooxidans GD1-3	1	-	1	5	-	1	7	23	2	2	7	0	11
	A.thiooxidans BY-02	1	1	1	3	-	2	10	16	1	2	8	1	10
	A.thiooxidans JYC-17	1	1	1	3	-	2	11	14	1	2	8	1	10
	A.thiooxidans DXS-W	1	-	1	5	-	1	7	21	3	2	7	0	11
	A.thiooxidans ZBY	1	1	1	8	-	2	11	14	2	2	8	1	9
	A.thiooxidans CLST	1	-	1	2	-	3	7	11	2	1	4	0	11
	A.thiooxidans A01	1	1	1	3	-	2	11	16	2	2	7	1	10
	A.thiooxidans ATCC 19377	1	-	1	2	-	2	7	11	1	1	4	1	10
	T.tepidarius DSM 3134	1	-	1	2	-	1	9	13	3	4	5	0	10
	Total	35	8	37	110	0	66	190	392	54	39	189	15	301
